# Supplementary material for: Functional Recovery by Transplantation of Human iPSC-Derived A2B5 Positive Neural Progenitor Cell After Spinal Cord Injury in Mice
Source: Int J Mol Sci. 2025 Sep 13;26(18):8940. doi: 10.3390/ijms26188940 (PMC12469384; doi:10.3390/ijms26188940)
Supplement: Supplementary file 1 [file ijms-26-08940-s001.zip]

Archive with 4 entries (4 files):
- Supplementary Figure S1.pdf
- Supplementary File Table S1_Mixed-effects analysis of 2025-06-20 BMS (Medi Fb ips).csv
- Supplementary File Table S2_Mixed-effects analysis of 2025-06-20 BMS-subscore (Medi Fb ips).csv
- Supplementary File Table S3_Mixed-effects analysis of 2025-06-20 beam walkinbg (Medi Fb ips).csv
