# Supplementary material for: Functional Recovery by Transplantation of Human iPSC-Derived A2B5 Positive Neural Progenitor Cell After Spinal Cord Injury in Mice
Source: Int J Mol Sci. 2025 Sep 13;26(18):8940. doi: 10.3390/ijms26188940 (PMC12469384; doi:10.3390/ijms26188940)
Supplement: Supplementary file 1 [file ijms-26-08940-s001.zip › Supplementary File Table S1_Mixed-effects analysis of 2025-06-20 BMS (Medi Fb ips).csv]

Compare cell means with others in its row and its column
Number of families	12
Number of comparisons per row family	3
Number of comparisons per column family	36
Alpha	0.05
Tukey's multiple comparisons test	Mean Diff.	95.00% CI of diff.	Below threshold?	Summary	Adjusted P Value
1wk
Medium vs. hFbs	-0.1765	-0.5745 to 0.2215	No	ns	0.502
Medium vs. hiPSC-NSCs	0.1176	-0.3183 to 0.5536	No	ns	0.769
hFbs vs. hiPSC-NSCs	0.2778	-0.1769 to 0.7324	No	ns	0.2862
2wk
Medium vs. hFbs	0.2941	-0.2014 to 0.7896	No	ns	0.3031
Medium vs. hiPSC-NSCs	0.3235	-0.2818 to 0.9289	No	ns	0.3747
hFbs vs. hiPSC-NSCs	0.02778	-0.3078 to 0.3634	No	ns	0.9755
3wk
Medium vs. hFbs	0.2647	-0.4093 to 0.9387	No	ns	0.5793
Medium vs. hiPSC-NSCs	-0.5294	-1.224 to 0.1656	No	ns	0.1531
hFbs vs. hiPSC-NSCs	-0.75	-1.291 to -0.2087	Yes	**	0.0065
4wk
Medium vs. hFbs	0.4118	-0.3323 to 1.156	No	ns	0.3507
Medium vs. hiPSC-NSCs	-0.8824	-1.318 to -0.4464	Yes	***	0.0002
hFbs vs. hiPSC-NSCs	-1.167	-1.705 to -0.6278	Yes	****	<0.0001
5wk
Medium vs. hFbs	0.2647	-0.5566 to 1.086	No	ns	0.6894
Medium vs. hiPSC-NSCs	-0.7647	-1.209 to -0.3206	Yes	**	0.0011
hFbs vs. hiPSC-NSCs	-0.9722	-1.441 to -0.5030	Yes	***	0.0002
6wk
Medium vs. hFbs	0.2941	-0.4234 to 1.012	No	ns	0.5527
Medium vs. hiPSC-NSCs	-0.8235	-1.305 to -0.3420	Yes	**	0.0012
hFbs vs. hiPSC-NSCs	-1.056	-1.573 to -0.5382	Yes	***	0.0002
7wk
Medium vs. hFbs	-0.1471	-0.7994 to 0.5052	No	ns	0.8317
Medium vs. hiPSC-NSCs	-0.7647	-1.285 to -0.2444	Yes	**	0.0043
hFbs vs. hiPSC-NSCs	-0.5833	-0.9748 to -0.1919	Yes	**	0.0037
8wk
Medium vs. hFbs	0.05882	-0.6039 to 0.7215	No	ns	0.9715
Medium vs. hiPSC-NSCs	-0.6765	-1.206 to -0.1466	Yes	*	0.012
hFbs vs. hiPSC-NSCs	-0.7222	-1.140 to -0.3046	Yes	**	0.001
9wk
Medium vs. hFbs	0.08824	-0.6222 to 0.7986	No	ns	0.9451
Medium vs. hiPSC-NSCs	-0.8529	-1.345 to -0.3611	Yes	**	0.0011
hFbs vs. hiPSC-NSCs	-0.9167	-1.541 to -0.2923	Yes	**	0.0042
Medium
1wk vs. 2wk	-0.9412	-1.489 to -0.3937	Yes	***	0.0004
1wk vs. 3wk	-1.647	-2.233 to -1.061	Yes	****	<0.0001
1wk vs. 4wk	-1.735	-2.244 to -1.227	Yes	****	<0.0001
1wk vs. 5wk	-1.971	-2.530 to -1.411	Yes	****	<0.0001
1wk vs. 6wk	-2.118	-2.658 to -1.578	Yes	****	<0.0001
1wk vs. 7wk	-2.118	-2.774 to -1.461	Yes	****	<0.0001
1wk vs. 8wk	-2.324	-2.913 to -1.734	Yes	****	<0.0001
1wk vs. 9wk	-2.294	-2.866 to -1.722	Yes	****	<0.0001
2wk vs. 3wk	-0.7059	-1.139 to -0.2729	Yes	***	0.0007
2wk vs. 4wk	-0.7941	-1.301 to -0.2869	Yes	**	0.0011
2wk vs. 5wk	-1.029	-1.752 to -0.3064	Yes	**	0.0028
2wk vs. 6wk	-1.176	-1.891 to -0.4620	Yes	***	0.0006
2wk vs. 7wk	-1.176	-1.938 to -0.4147	Yes	**	0.0012
2wk vs. 8wk	-1.382	-2.056 to -0.7083	Yes	****	<0.0001
2wk vs. 9wk	-1.353	-2.065 to -0.6414	Yes	***	0.0001
3wk vs. 4wk	-0.08824	-0.5995 to 0.4230	No	ns	0.9992
3wk vs. 5wk	-0.3235	-0.8930 to 0.2460	No	ns	0.5513
3wk vs. 6wk	-0.4706	-1.090 to 0.1484	No	ns	0.2205
3wk vs. 7wk	-0.4706	-1.144 to 0.2024	No	ns	0.3057
3wk vs. 8wk	-0.6765	-1.304 to -0.04868	Yes	*	0.0297
3wk vs. 9wk	-0.6471	-1.290 to -0.004194	Yes	*	0.0479
4wk vs. 5wk	-0.2353	-0.6699 to 0.1993	No	ns	0.6075
4wk vs. 6wk	-0.3824	-0.8278 to 0.06310	No	ns	0.1239
4wk vs. 7wk	-0.3824	-0.8532 to 0.08849	No	ns	0.1637
4wk vs. 8wk	-0.5882	-0.9021 to -0.2743	Yes	***	0.0001
4wk vs. 9wk	-0.5588	-0.9870 to -0.1306	Yes	**	0.0063
5wk vs. 6wk	-0.1471	-0.4007 to 0.1066	No	ns	0.5268
5wk vs. 7wk	-0.1471	-0.4430 to 0.1489	No	ns	0.7005
5wk vs. 8wk	-0.3529	-0.6859 to -0.02001	Yes	*	0.0335
5wk vs. 9wk	-0.3235	-0.6263 to -0.02073	Yes	*	0.0316
6wk vs. 7wk	0	-0.2642 to 0.2642	No	ns	>0.9999
6wk vs. 8wk	-0.2059	-0.5132 to 0.1014	No	ns	0.3537
6wk vs. 9wk	-0.1765	-0.4380 to 0.08511	No	ns	0.3458
7wk vs. 8wk	-0.2059	-0.5132 to 0.1014	No	ns	0.3537
7wk vs. 9wk	-0.1765	-0.3890 to 0.03604	No	ns	0.1468
8wk vs. 9wk	0.02941	-0.2547 to 0.3136	No	ns	>0.9999
hFbs
1wk vs. 2wk	-0.5278	-1.011 to -0.04461	Yes	*	0.0266
1wk vs. 3wk	-1.278	-1.887 to -0.6688	Yes	****	<0.0001
1wk vs. 4wk	-1.278	-2.049 to -0.5066	Yes	***	0.0005
1wk vs. 5wk	-1.639	-2.480 to -0.7973	Yes	****	<0.0001
1wk vs. 6wk	-1.75	-2.508 to -0.9918	Yes	****	<0.0001
1wk vs. 7wk	-2.167	-2.755 to -1.579	Yes	****	<0.0001
1wk vs. 8wk	-2.167	-2.836 to -1.498	Yes	****	<0.0001
1wk vs. 9wk	-2.111	-2.832 to -1.390	Yes	****	<0.0001
2wk vs. 3wk	-0.75	-1.184 to -0.3161	Yes	***	0.0003
2wk vs. 4wk	-0.75	-1.307 to -0.1929	Yes	**	0.0044
2wk vs. 5wk	-1.111	-1.674 to -0.5485	Yes	****	<0.0001
2wk vs. 6wk	-1.222	-1.700 to -0.7443	Yes	****	<0.0001
2wk vs. 7wk	-1.639	-1.983 to -1.295	Yes	****	<0.0001
2wk vs. 8wk	-1.639	-2.086 to -1.192	Yes	****	<0.0001
2wk vs. 9wk	-1.583	-2.017 to -1.149	Yes	****	<0.0001
3wk vs. 4wk	0	-0.4731 to 0.4731	No	ns	>0.9999
3wk vs. 5wk	-0.3611	-0.9282 to 0.2060	No	ns	0.421
3wk vs. 6wk	-0.4722	-0.9760 to 0.03156	No	ns	0.0758
3wk vs. 7wk	-0.8889	-1.374 to -0.4040	Yes	***	0.0002
3wk vs. 8wk	-0.8889	-1.394 to -0.3834	Yes	***	0.0003
3wk vs. 9wk	-0.8333	-1.404 to -0.2627	Yes	**	0.002
4wk vs. 5wk	-0.3611	-0.9100 to 0.1878	No	ns	0.3817
4wk vs. 6wk	-0.4722	-1.102 to 0.1573	No	ns	0.2373
4wk vs. 7wk	-0.8889	-1.503 to -0.2744	Yes	**	0.0022
4wk vs. 8wk	-0.8889	-1.487 to -0.2912	Yes	**	0.0016
4wk vs. 9wk	-0.8333	-1.502 to -0.1642	Yes	**	0.0091
5wk vs. 6wk	-0.1111	-0.5521 to 0.3299	No	ns	0.9907
5wk vs. 7wk	-0.5278	-1.070 to 0.01490	No	ns	0.0601
5wk vs. 8wk	-0.5278	-1.051 to -0.004185	Yes	*	0.0474
5wk vs. 9wk	-0.4722	-0.9958 to 0.05137	No	ns	0.0954
6wk vs. 7wk	-0.4167	-0.8505 to 0.01719	No	ns	0.0652
6wk vs. 8wk	-0.4167	-0.8008 to -0.03257	Yes	*	0.028
6wk vs. 9wk	-0.3611	-0.6738 to -0.04840	Yes	*	0.0172
7wk vs. 8wk	0	-0.3494 to 0.3494	No	ns	>0.9999
7wk vs. 9wk	0.05556	-0.2906 to 0.4017	No	ns	0.9996
8wk vs. 9wk	0.05556	-0.1869 to 0.2980	No	ns	0.995
hiPSC-NSCs
1wk vs. 2wk	-0.6875	-0.9924 to -0.3826	Yes	****	<0.0001
1wk vs. 3wk	-2.167	-2.573 to -1.760	Yes	****	<0.0001
1wk vs. 4wk	-2.667	-3.002 to -2.331	Yes	****	<0.0001
1wk vs. 5wk	-2.896	-3.236 to -2.556	Yes	****	<0.0001
1wk vs. 6wk	-3.083	-3.539 to -2.628	Yes	****	<0.0001
1wk vs. 7wk	-3.042	-3.451 to -2.632	Yes	****	<0.0001
1wk vs. 8wk	-3.167	-3.573 to -2.760	Yes	****	<0.0001
1wk vs. 9wk	-3.25	-3.709 to -2.791	Yes	****	<0.0001
2wk vs. 3wk	-1.479	-1.812 to -1.147	Yes	****	<0.0001
2wk vs. 4wk	-1.979	-2.312 to -1.647	Yes	****	<0.0001
2wk vs. 5wk	-2.208	-2.548 to -1.869	Yes	****	<0.0001
2wk vs. 6wk	-2.396	-2.843 to -1.948	Yes	****	<0.0001
2wk vs. 7wk	-2.354	-2.771 to -1.937	Yes	****	<0.0001
2wk vs. 8wk	-2.479	-2.856 to -2.102	Yes	****	<0.0001
2wk vs. 9wk	-2.563	-2.951 to -2.174	Yes	****	<0.0001
3wk vs. 4wk	-0.5	-0.8406 to -0.1594	Yes	**	0.0013
3wk vs. 5wk	-0.7292	-1.085 to -0.3737	Yes	****	<0.0001
3wk vs. 6wk	-0.9167	-1.310 to -0.5233	Yes	****	<0.0001
3wk vs. 7wk	-0.875	-1.263 to -0.4873	Yes	****	<0.0001
3wk vs. 8wk	-1	-1.370 to -0.6297	Yes	****	<0.0001
3wk vs. 9wk	-1.083	-1.477 to -0.6900	Yes	****	<0.0001
4wk vs. 5wk	-0.2292	-0.4803 to 0.02197	No	ns	0.0927
4wk vs. 6wk	-0.4167	-0.7822 to -0.05114	Yes	*	0.0174
4wk vs. 7wk	-0.375	-0.6700 to -0.08001	Yes	**	0.0062
4wk vs. 8wk	-0.5	-0.8248 to -0.1752	Yes	***	0.0007
4wk vs. 9wk	-0.5833	-0.9630 to -0.2037	Yes	***	0.0007
5wk vs. 6wk	-0.1875	-0.4351 to 0.06011	No	ns	0.246
5wk vs. 7wk	-0.1458	-0.3632 to 0.07153	No	ns	0.3872
5wk vs. 8wk	-0.2708	-0.4757 to -0.06596	Yes	**	0.0041
5wk vs. 9wk	-0.3542	-0.6704 to -0.03796	Yes	*	0.0203
6wk vs. 7wk	0.04167	-0.1337 to 0.2171	No	ns	0.9953
6wk vs. 8wk	-0.08333	-0.2800 to 0.1133	No	ns	0.8681
6wk vs. 9wk	-0.1667	-0.4690 to 0.1357	No	ns	0.6321
7wk vs. 8wk	-0.125	-0.3367 to 0.08673	No	ns	0.5491
7wk vs. 9wk	-0.2083	-0.4784 to 0.06177	No	ns	0.227
8wk vs. 9wk	-0.08333	-0.3857 to 0.2190	No	ns	0.9877
Test details	Mean 1	Mean 2	Mean Diff.	SE of diff.	N1	N2	q	DF
1wk
Medium vs. hFbs	2.324	2.5	-0.1765	0.1542	17	17	1.618	16
Medium vs. hiPSC-NSCs	2.324	2.206	0.1176	0.169	17	17	0.9847	16
hFbs vs. hiPSC-NSCs	2.444	2.167	0.2778	0.1772	18	18	2.217	17
2wk
Medium vs. hFbs	3.265	2.971	0.2941	0.192	17	17	2.166	16
Medium vs. hiPSC-NSCs	3.265	2.941	0.3235	0.2346	17	17	1.95	16
hFbs vs. hiPSC-NSCs	2.972	2.944	0.02778	0.1308	18	18	0.3003	17
3wk
Medium vs. hFbs	3.971	3.706	0.2647	0.2612	17	17	1.433	16
Medium vs. hiPSC-NSCs	3.971	4.5	-0.5294	0.2694	17	17	2.78	16
hFbs vs. hiPSC-NSCs	3.722	4.472	-0.75	0.211	18	18	5.027	17
4wk
Medium vs. hFbs	4.059	3.647	0.4118	0.2884	17	17	2.019	16
Medium vs. hiPSC-NSCs	4.059	4.941	-0.8824	0.169	17	17	7.385	16
hFbs vs. hiPSC-NSCs	3.722	4.889	-1.167	0.21	18	18	7.855	17
5wk
Medium vs. hFbs	4.294	4.029	0.2647	0.3183	17	17	1.176	16
Medium vs. hiPSC-NSCs	4.294	5.059	-0.7647	0.1721	17	17	6.283	16
hFbs vs. hiPSC-NSCs	4.083	5.056	-0.9722	0.1829	18	18	7.518	17
6wk
Medium vs. hFbs	4.441	4.147	0.2941	0.2781	17	17	1.496	16
Medium vs. hiPSC-NSCs	4.441	5.265	-0.8235	0.1866	17	17	6.242	16
hFbs vs. hiPSC-NSCs	4.194	5.25	-1.056	0.2017	18	18	7.402	17
7wk
Medium vs. hFbs	4.441	4.588	-0.1471	0.2528	17	17	0.8227	16
Medium vs. hiPSC-NSCs	4.441	5.206	-0.7647	0.2016	17	17	5.363	16
hFbs vs. hiPSC-NSCs	4.611	5.194	-0.5833	0.1526	18	18	5.406	17
8wk
Medium vs. hFbs	4.647	4.588	0.05882	0.2568	17	17	0.3239	16
Medium vs. hiPSC-NSCs	4.647	5.324	-0.6765	0.2054	17	17	4.659	16
hFbs vs. hiPSC-NSCs	4.611	5.333	-0.7222	0.1628	18	18	6.273	17
9wk
Medium vs. hFbs	4.618	4.529	0.08824	0.2753	17	17	0.4532	16
Medium vs. hiPSC-NSCs	4.618	5.471	-0.8529	0.1906	17	17	6.328	16
hFbs vs. hiPSC-NSCs	4.556	5.472	-0.9167	0.2434	18	18	5.327	17
Medium
1wk vs. 2wk	2.324	3.265	-0.9412	0.1539	17	17	8.649	16
1wk vs. 3wk	2.324	3.971	-1.647	0.1647	17	17	14.14	16
1wk vs. 4wk	2.324	4.059	-1.735	0.143	17	17	17.17	16
1wk vs. 5wk	2.324	4.294	-1.971	0.1574	17	17	17.71	16
1wk vs. 6wk	2.324	4.441	-2.118	0.1518	17	17	19.73	16
1wk vs. 7wk	2.324	4.441	-2.118	0.1846	17	17	16.23	16
1wk vs. 8wk	2.324	4.647	-2.324	0.1657	17	17	19.83	16
1wk vs. 9wk	2.324	4.618	-2.294	0.1608	17	17	20.18	16
2wk vs. 3wk	3.265	3.971	-0.7059	0.1217	17	17	8.202	16
2wk vs. 4wk	3.265	4.059	-0.7941	0.1426	17	17	7.877	16
2wk vs. 5wk	3.265	4.294	-1.029	0.2032	17	17	7.163	16
2wk vs. 6wk	3.265	4.441	-1.176	0.2008	17	17	8.284	16
2wk vs. 7wk	3.265	4.441	-1.176	0.2141	17	17	7.77	16
2wk vs. 8wk	3.265	4.647	-1.382	0.1895	17	17	10.32	16
2wk vs. 9wk	3.265	4.618	-1.353	0.2	17	17	9.566	16
3wk vs. 4wk	3.971	4.059	-0.08824	0.1437	17	17	0.8683	16
3wk vs. 5wk	3.971	4.294	-0.3235	0.1601	17	17	2.858	16
3wk vs. 6wk	3.971	4.441	-0.4706	0.174	17	17	3.825	16
3wk vs. 7wk	3.971	4.441	-0.4706	0.1892	17	17	3.518	16
3wk vs. 8wk	3.971	4.647	-0.6765	0.1765	17	17	5.421	16
3wk vs. 9wk	3.971	4.618	-0.6471	0.1807	17	17	5.064	16
4wk vs. 5wk	4.059	4.294	-0.2353	0.1222	17	17	2.724	16
4wk vs. 6wk	4.059	4.441	-0.3824	0.1252	17	17	4.318	16
4wk vs. 7wk	4.059	4.441	-0.3824	0.1324	17	17	4.086	16
4wk vs. 8wk	4.059	4.647	-0.5882	0.08824	17	17	9.428	16
4wk vs. 9wk	4.059	4.618	-0.5588	0.1204	17	17	6.565	16
5wk vs. 6wk	4.294	4.441	-0.1471	0.07129	17	17	2.917	16
5wk vs. 7wk	4.294	4.441	-0.1471	0.08319	17	17	2.5	16
5wk vs. 8wk	4.294	4.647	-0.3529	0.09359	17	17	5.333	16
5wk vs. 9wk	4.294	4.618	-0.3235	0.08512	17	17	5.375	16
6wk vs. 7wk	4.441	4.441	0	0.07426	17	17	0	16
6wk vs. 8wk	4.441	4.647	-0.2059	0.08638	17	17	3.371	16
6wk vs. 9wk	4.441	4.618	-0.1765	0.07353	17	17	3.394	16
7wk vs. 8wk	4.441	4.647	-0.2059	0.08638	17	17	3.371	16
7wk vs. 9wk	4.441	4.618	-0.1765	0.05974	17	17	4.178	16
8wk vs. 9wk	4.647	4.618	0.02941	0.07987	17	17	0.5208	16
hFbs
1wk vs. 2wk	2.444	2.972	-0.5278	0.1369	18	18	5.452	17
1wk vs. 3wk	2.444	3.722	-1.278	0.1726	18	18	10.47	17
1wk vs. 4wk	2.444	3.722	-1.278	0.2185	18	18	8.27	17
1wk vs. 5wk	2.444	4.083	-1.639	0.2385	18	18	9.719	17
1wk vs. 6wk	2.444	4.194	-1.75	0.2148	18	18	11.52	17
1wk vs. 7wk	2.444	4.611	-2.167	0.1667	18	18	18.38	17
1wk vs. 8wk	2.444	4.611	-2.167	0.1896	18	18	16.16	17
1wk vs. 9wk	2.444	4.556	-2.111	0.2043	18	18	14.61	17
2wk vs. 3wk	2.972	3.722	-0.75	0.1229	18	18	8.627	17
2wk vs. 4wk	2.972	3.722	-0.75	0.1579	18	18	6.719	17
2wk vs. 5wk	2.972	4.083	-1.111	0.1594	18	18	9.856	17
2wk vs. 6wk	2.972	4.194	-1.222	0.1354	18	18	12.76	17
2wk vs. 7wk	2.972	4.611	-1.639	0.0974	18	18	23.8	17
2wk vs. 8wk	2.972	4.611	-1.639	0.1266	18	18	18.31	17
2wk vs. 9wk	2.972	4.556	-1.583	0.1229	18	18	18.21	17
3wk vs. 4wk	3.722	3.722	0	0.1341	18	18	0	17
3wk vs. 5wk	3.722	4.083	-0.3611	0.1607	18	18	3.178	17
3wk vs. 6wk	3.722	4.194	-0.4722	0.1428	18	18	4.678	17
3wk vs. 7wk	3.722	4.611	-0.8889	0.1374	18	18	9.148	17
3wk vs. 8wk	3.722	4.611	-0.8889	0.1432	18	18	8.776	17
3wk vs. 9wk	3.722	4.556	-0.8333	0.1617	18	18	7.289	17
4wk vs. 5wk	3.722	4.083	-0.3611	0.1555	18	18	3.283	17
4wk vs. 6wk	3.722	4.194	-0.4722	0.1784	18	18	3.744	17
4wk vs. 7wk	3.722	4.611	-0.8889	0.1741	18	18	7.219	17
4wk vs. 8wk	3.722	4.611	-0.8889	0.1694	18	18	7.422	17
4wk vs. 9wk	3.722	4.556	-0.8333	0.1896	18	18	6.216	17
5wk vs. 6wk	4.083	4.194	-0.1111	0.125	18	18	1.258	17
5wk vs. 7wk	4.083	4.611	-0.5278	0.1538	18	18	4.854	17
5wk vs. 8wk	4.083	4.611	-0.5278	0.1484	18	18	5.031	17
5wk vs. 9wk	4.083	4.556	-0.4722	0.1484	18	18	4.501	17
6wk vs. 7wk	4.194	4.611	-0.4167	0.1229	18	18	4.793	17
6wk vs. 8wk	4.194	4.611	-0.4167	0.1088	18	18	5.414	17
6wk vs. 9wk	4.194	4.556	-0.3611	0.08861	18	18	5.763	17
7wk vs. 8wk	4.611	4.611	0	0.09901	18	18	0	17
7wk vs. 9wk	4.611	4.556	0.05556	0.09809	18	18	0.8009	17
8wk vs. 9wk	4.611	4.556	0.05556	0.06871	18	18	1.144	17
hiPSC-NSCs
1wk vs. 2wk	2.146	2.833	-0.6875	0.08934	24	24	10.88	23
1wk vs. 3wk	2.146	4.313	-2.167	0.1191	24	24	25.72	23
1wk vs. 4wk	2.146	4.813	-2.667	0.09829	24	24	38.37	23
1wk vs. 5wk	2.146	5.042	-2.896	0.09972	24	24	41.07	23
1wk vs. 6wk	2.146	5.229	-3.083	0.1335	24	24	32.67	23
1wk vs. 7wk	2.146	5.188	-3.042	0.1201	24	24	35.82	23
1wk vs. 8wk	2.146	5.313	-3.167	0.1191	24	24	37.59	23
1wk vs. 9wk	2.146	5.396	-3.25	0.1346	24	24	34.15	23
2wk vs. 3wk	2.833	4.313	-1.479	0.09743	24	24	21.47	23
2wk vs. 4wk	2.833	4.813	-1.979	0.09743	24	24	28.73	23
2wk vs. 5wk	2.833	5.042	-2.208	0.09944	24	24	31.41	23
2wk vs. 6wk	2.833	5.229	-2.396	0.1311	24	24	25.84	23
2wk vs. 7wk	2.833	5.188	-2.354	0.1222	24	24	27.25	23
2wk vs. 8wk	2.833	5.313	-2.479	0.1105	24	24	31.73	23
2wk vs. 9wk	2.833	5.396	-2.563	0.1139	24	24	31.83	23
3wk vs. 4wk	4.313	4.813	-0.5	0.09982	24	24	7.084	23
3wk vs. 5wk	4.313	5.042	-0.7292	0.1042	24	24	9.899	23
3wk vs. 6wk	4.313	5.229	-0.9167	0.1153	24	24	11.25	23
3wk vs. 7wk	4.313	5.188	-0.875	0.1136	24	24	10.89	23
3wk vs. 8wk	4.313	5.313	-1	0.1085	24	24	13.03	23
3wk vs. 9wk	4.313	5.396	-1.083	0.1153	24	24	13.29	23
4wk vs. 5wk	4.813	5.042	-0.2292	0.07359	24	24	4.404	23
4wk vs. 6wk	4.813	5.229	-0.4167	0.1071	24	24	5.501	23
4wk vs. 7wk	4.813	5.188	-0.375	0.08645	24	24	6.135	23
4wk vs. 8wk	4.813	5.313	-0.5	0.09517	24	24	7.43	23
4wk vs. 9wk	4.813	5.396	-0.5833	0.1113	24	24	7.415	23
5wk vs. 6wk	5.042	5.229	-0.1875	0.07256	24	24	3.654	23
5wk vs. 7wk	5.042	5.188	-0.1458	0.0637	24	24	3.238	23
5wk vs. 8wk	5.042	5.313	-0.2708	0.06004	24	24	6.38	23
5wk vs. 9wk	5.042	5.396	-0.3542	0.09266	24	24	5.405	23
6wk vs. 7wk	5.229	5.188	0.04167	0.0514	24	24	1.146	23
6wk vs. 8wk	5.229	5.313	-0.08333	0.05763	24	24	2.045	23
6wk vs. 9wk	5.229	5.396	-0.1667	0.0886	24	24	2.66	23
7wk vs. 8wk	5.188	5.313	-0.125	0.06205	24	24	2.849	23
7wk vs. 9wk	5.188	5.396	-0.2083	0.07915	24	24	3.722	23
8wk vs. 9wk	5.313	5.396	-0.08333	0.0886	24	24	1.33	23
