# Supplementary material for: Functional Recovery by Transplantation of Human iPSC-Derived A2B5 Positive Neural Progenitor Cell After Spinal Cord Injury in Mice
Source: Int J Mol Sci. 2025 Sep 13;26(18):8940. doi: 10.3390/ijms26188940 (PMC12469384; doi:10.3390/ijms26188940)
Supplement: Supplementary file 1 [file ijms-26-08940-s001.zip › Supplementary File Table S2_Mixed-effects analysis of 2025-06-20 BMS-subscore (Medi Fb ips).csv]

Compare cell means with others in its row and its column
Number of families	10
Number of comparisons per row family	3
Number of comparisons per column family	21
Alpha	0.05
Tukey's multiple comparisons test	Mean Diff.	95.00% CI of diff.	Below threshold?	Summary	Adjusted P Value
3wk
Medium vs. hFbs	0.05882	-0.6221 to 0.7397	No	ns	0.973
Medium vs. hiPSC-NSCs	-0.1176	-0.6065 to 0.3713	No	ns	0.8109
hFbs vs. hiPSC-NSCs	-0.1667	-0.6419 to 0.3085	No	ns	0.6478
4wk
Medium vs. hFbs	0.1765	-0.5652 to 0.9181	No	ns	0.8146
Medium vs. hiPSC-NSCs	-0.4118	-1.270 to 0.4469	No	ns	0.4493
hFbs vs. hiPSC-NSCs	-0.5556	-1.113 to 0.001807	No	ns	0.0508
5wk
Medium vs. hFbs	-0.1176	-0.8476 to 0.6123	No	ns	0.9096
Medium vs. hiPSC-NSCs	-1.824	-2.999 to -0.6478	Yes	**	0.0028
hFbs vs. hiPSC-NSCs	-1.611	-2.909 to -0.3136	Yes	*	0.0142
6wk
Medium vs. hFbs	0	-0.8850 to 0.8850	No	ns	>0.9999
Medium vs. hiPSC-NSCs	-1.824	-3.261 to -0.3856	Yes	*	0.0126
hFbs vs. hiPSC-NSCs	-1.722	-3.258 to -0.1868	Yes	*	0.0268
7wk
Medium vs. hFbs	-0.2353	-1.516 to 1.046	No	ns	0.8844
Medium vs. hiPSC-NSCs	-1.941	-3.058 to -0.8245	Yes	**	0.001
hFbs vs. hiPSC-NSCs	-1.667	-3.300 to -0.03362	Yes	*	0.0451
8wk
Medium vs. hFbs	-0.05882	-1.239 to 1.122	No	ns	0.9909
Medium vs. hiPSC-NSCs	-2.647	-3.584 to -1.710	Yes	****	<0.0001
hFbs vs. hiPSC-NSCs	-2.611	-4.065 to -1.157	Yes	***	0.0007
9wk
Medium vs. hFbs	-0.05882	-1.377 to 1.259	No	ns	0.9927
Medium vs. hiPSC-NSCs	-2.647	-3.974 to -1.321	Yes	***	0.0003
hFbs vs. hiPSC-NSCs	-2.556	-4.269 to -0.8425	Yes	**	0.0037
Medium
3wk vs. 4wk	-0.3529	-1.346 to 0.6403	No	ns	0.8876
3wk vs. 5wk	-0.2941	-0.9216 to 0.3333	No	ns	0.7009
3wk vs. 6wk	-0.5294	-1.240 to 0.1815	No	ns	0.2241
3wk vs. 7wk	-0.8824	-1.873 to 0.1085	No	ns	0.0982
3wk vs. 8wk	-1	-2.036 to 0.03639	No	ns	0.0623
3wk vs. 9wk	-1.059	-2.074 to -0.04376	Yes	*	0.038
4wk vs. 5wk	0.05882	-0.7268 to 0.8445	No	ns	>0.9999
4wk vs. 6wk	-0.1765	-1.096 to 0.7431	No	ns	0.994
4wk vs. 7wk	-0.5294	-1.348 to 0.2896	No	ns	0.3634
4wk vs. 8wk	-0.6471	-1.404 to 0.1102	No	ns	0.1215
4wk vs. 9wk	-0.7059	-1.649 to 0.2372	No	ns	0.2196
5wk vs. 6wk	-0.2353	-0.6924 to 0.2219	No	ns	0.6104
5wk vs. 7wk	-0.5882	-1.296 to 0.1193	No	ns	0.1389
5wk vs. 8wk	-0.7059	-1.396 to -0.01574	Yes	*	0.0433
5wk vs. 9wk	-0.7647	-1.553 to 0.02403	No	ns	0.0605
6wk vs. 7wk	-0.3529	-0.9919 to 0.2860	No	ns	0.5356
6wk vs. 8wk	-0.4706	-1.121 to 0.1797	No	ns	0.2499
6wk vs. 9wk	-0.5294	-1.296 to 0.2375	No	ns	0.2953
7wk vs. 8wk	-0.1176	-0.6057 to 0.3704	No	ns	0.9806
7wk vs. 9wk	-0.1765	-1.050 to 0.6971	No	ns	0.9922
8wk vs. 9wk	-0.05882	-0.7900 to 0.6724	No	ns	>0.9999
hFbs
3wk vs. 4wk	-0.2222	-0.7963 to 0.3518	No	ns	0.8483
3wk vs. 5wk	-0.4444	-1.528 to 0.6388	No	ns	0.8122
3wk vs. 6wk	-0.5556	-1.672 to 0.5606	No	ns	0.6513
3wk vs. 7wk	-1.167	-2.830 to 0.4967	No	ns	0.2841
3wk vs. 8wk	-1.111	-2.722 to 0.5001	No	ns	0.3011
3wk vs. 9wk	-1.167	-2.763 to 0.4302	No	ns	0.2449
4wk vs. 5wk	-0.2222	-0.7963 to 0.3518	No	ns	0.8483
4wk vs. 6wk	-0.3333	-0.9921 to 0.3255	No	ns	0.635
4wk vs. 7wk	-0.9444	-2.191 to 0.3018	No	ns	0.2121
4wk vs. 8wk	-0.8889	-2.118 to 0.3403	No	ns	0.2545
4wk vs. 9wk	-0.9444	-2.161 to 0.2725	No	ns	0.1921
5wk vs. 6wk	-0.1111	-0.4808 to 0.2585	No	ns	0.9471
5wk vs. 7wk	-0.7222	-1.520 to 0.07587	No	ns	0.0908
5wk vs. 8wk	-0.6667	-1.673 to 0.3397	No	ns	0.3428
5wk vs. 9wk	-0.7222	-1.722 to 0.2771	No	ns	0.2551
6wk vs. 7wk	-0.6111	-1.378 to 0.1562	No	ns	0.1716
6wk vs. 8wk	-0.5556	-1.278 to 0.1672	No	ns	0.2001
6wk vs. 9wk	-0.6111	-1.330 to 0.1075	No	ns	0.1259
7wk vs. 8wk	0.05556	-0.7273 to 0.8384	No	ns	>0.9999
7wk vs. 9wk	0	-0.8069 to 0.8069	No	ns	>0.9999
8wk vs. 9wk	-0.05556	-0.2404 to 0.1293	No	ns	0.9471
hiPSC-NSCs
3wk vs. 4wk	-0.5	-0.9752 to -0.02477	Yes	*	0.0348
3wk vs. 5wk	-1.833	-2.715 to -0.9513	Yes	****	<0.0001
3wk vs. 6wk	-1.875	-2.925 to -0.8246	Yes	***	0.0001
3wk vs. 7wk	-2.458	-3.326 to -1.591	Yes	****	<0.0001
3wk vs. 8wk	-3.167	-4.205 to -2.128	Yes	****	<0.0001
3wk vs. 9wk	-3.25	-4.335 to -2.165	Yes	****	<0.0001
4wk vs. 5wk	-1.333	-2.125 to -0.5413	Yes	***	0.0003
4wk vs. 6wk	-1.375	-2.322 to -0.4283	Yes	**	0.0017
4wk vs. 7wk	-1.958	-2.898 to -1.018	Yes	****	<0.0001
4wk vs. 8wk	-2.667	-3.650 to -1.684	Yes	****	<0.0001
4wk vs. 9wk	-2.75	-3.817 to -1.683	Yes	****	<0.0001
5wk vs. 6wk	-0.04167	-0.7799 to 0.6966	No	ns	>0.9999
5wk vs. 7wk	-0.625	-1.591 to 0.3414	No	ns	0.3936
5wk vs. 8wk	-1.333	-2.257 to -0.4096	Yes	**	0.0018
5wk vs. 9wk	-1.417	-2.385 to -0.4482	Yes	**	0.0016
6wk vs. 7wk	-0.5833	-1.571 to 0.4044	No	ns	0.4978
6wk vs. 8wk	-1.292	-2.252 to -0.3318	Yes	**	0.0039
6wk vs. 9wk	-1.375	-2.536 to -0.2140	Yes	*	0.0133
7wk vs. 8wk	-0.7083	-1.565 to 0.1479	No	ns	0.1523
7wk vs. 9wk	-0.7917	-1.463 to -0.1202	Yes	*	0.0139
8wk vs. 9wk	-0.08333	-0.8327 to 0.6660	No	ns	0.9998
Test details	Mean 1	Mean 2	Mean Diff.	SE of diff.	N1	N2	q	DF
3wk
Medium vs. hFbs	0.2941	0.2353	0.05882	0.2639	17	17	0.3152	16
Medium vs. hiPSC-NSCs	0.2941	0.4118	-0.1176	0.1895	17	17	0.8781	16
hFbs vs. hiPSC-NSCs	0.2222	0.3889	-0.1667	0.1852	18	18	1.272	17
4wk
Medium vs. hFbs	0.6471	0.4706	0.1765	0.2874	17	17	0.8683	16
Medium vs. hiPSC-NSCs	0.6471	1.059	-0.4118	0.3328	17	17	1.75	16
hFbs vs. hiPSC-NSCs	0.4444	1	-0.5556	0.2173	18	18	3.616	17
5wk
Medium vs. hFbs	0.5882	0.7059	-0.1176	0.2829	17	17	0.5882	16
Medium vs. hiPSC-NSCs	0.5882	2.412	-1.824	0.4556	17	17	5.66	16
hFbs vs. hiPSC-NSCs	0.6667	2.278	-1.611	0.5058	18	18	4.505	17
6wk
Medium vs. hFbs	0.8235	0.8235	0	0.343	17	17	0	16
Medium vs. hiPSC-NSCs	0.8235	2.647	-1.824	0.5573	17	17	4.628	16
hFbs vs. hiPSC-NSCs	0.7778	2.5	-1.722	0.5985	18	18	4.069	17
7wk
Medium vs. hFbs	1.176	1.412	-0.2353	0.4965	17	17	0.6702	16
Medium vs. hiPSC-NSCs	1.176	3.118	-1.941	0.4328	17	17	6.344	16
hFbs vs. hiPSC-NSCs	1.389	3.056	-1.667	0.6366	18	18	3.703	17
8wk
Medium vs. hFbs	1.294	1.353	-0.05882	0.4575	17	17	0.1818	16
Medium vs. hiPSC-NSCs	1.294	3.941	-2.647	0.3632	17	17	10.31	16
hFbs vs. hiPSC-NSCs	1.333	3.944	-2.611	0.5667	18	18	6.516	17
9wk
Medium vs. hFbs	1.353	1.412	-0.05882	0.5107	17	17	0.1629	16
Medium vs. hiPSC-NSCs	1.353	4	-2.647	0.5141	17	17	7.282	16
hFbs vs. hiPSC-NSCs	1.389	3.944	-2.556	0.6678	18	18	5.412	17
Medium
3wk vs. 4wk	0.2941	0.6471	-0.3529	0.2963	17	17	1.684	16
3wk vs. 5wk	0.2941	0.5882	-0.2941	0.1872	17	17	2.222	16
3wk vs. 6wk	0.2941	0.8235	-0.5294	0.2121	17	17	3.53	16
3wk vs. 7wk	0.2941	1.176	-0.8824	0.2956	17	17	4.222	16
3wk vs. 8wk	0.2941	1.294	-1	0.3092	17	17	4.574	16
3wk vs. 9wk	0.2941	1.353	-1.059	0.3028	17	17	4.945	16
4wk vs. 5wk	0.6471	0.5882	0.05882	0.2344	17	17	0.3549	16
4wk vs. 6wk	0.6471	0.8235	-0.1765	0.2743	17	17	0.9097	16
4wk vs. 7wk	0.6471	1.176	-0.5294	0.2443	17	17	3.065	16
4wk vs. 8wk	0.6471	1.294	-0.6471	0.2259	17	17	4.051	16
4wk vs. 9wk	0.6471	1.353	-0.7059	0.2813	17	17	3.548	16
5wk vs. 6wk	0.5882	0.8235	-0.2353	0.1364	17	17	2.44	16
5wk vs. 7wk	0.5882	1.176	-0.5882	0.2111	17	17	3.941	16
5wk vs. 8wk	0.5882	1.294	-0.7059	0.2059	17	17	4.849	16
5wk vs. 9wk	0.5882	1.353	-0.7647	0.2353	17	17	4.596	16
6wk vs. 7wk	0.8235	1.176	-0.3529	0.1906	17	17	2.619	16
6wk vs. 8wk	0.8235	1.294	-0.4706	0.194	17	17	3.431	16
6wk vs. 9wk	0.8235	1.353	-0.5294	0.2288	17	17	3.273	16
7wk vs. 8wk	1.176	1.294	-0.1176	0.1456	17	17	1.143	16
7wk vs. 9wk	1.176	1.353	-0.1765	0.2606	17	17	0.9577	16
8wk vs. 9wk	1.294	1.353	-0.05882	0.2181	17	17	0.3814	16
hFbs
3wk vs. 4wk	0.2222	0.4444	-0.2222	0.1726	18	18	1.821	17
3wk vs. 5wk	0.2222	0.6667	-0.4444	0.3256	18	18	1.93	17
3wk vs. 6wk	0.2222	0.7778	-0.5556	0.3355	18	18	2.342	17
3wk vs. 7wk	0.2222	1.389	-1.167	0.5	18	18	3.3	17
3wk vs. 8wk	0.2222	1.333	-1.111	0.4843	18	18	3.244	17
3wk vs. 9wk	0.2222	1.389	-1.167	0.48	18	18	3.437	17
4wk vs. 5wk	0.4444	0.6667	-0.2222	0.1726	18	18	1.821	17
4wk vs. 6wk	0.4444	0.7778	-0.3333	0.198	18	18	2.38	17
4wk vs. 7wk	0.4444	1.389	-0.9444	0.3746	18	18	3.565	17
4wk vs. 8wk	0.4444	1.333	-0.8889	0.3695	18	18	3.402	17
4wk vs. 9wk	0.4444	1.389	-0.9444	0.3658	18	18	3.651	17
5wk vs. 6wk	0.6667	0.7778	-0.1111	0.1111	18	18	1.414	17
5wk vs. 7wk	0.6667	1.389	-0.7222	0.2399	18	18	4.257	17
5wk vs. 8wk	0.6667	1.333	-0.6667	0.3025	18	18	3.117	17
5wk vs. 9wk	0.6667	1.389	-0.7222	0.3004	18	18	3.4	17
6wk vs. 7wk	0.7778	1.389	-0.6111	0.2306	18	18	3.747	17
6wk vs. 8wk	0.7778	1.333	-0.5556	0.2173	18	18	3.616	17
6wk vs. 9wk	0.7778	1.389	-0.6111	0.216	18	18	4.001	17
7wk vs. 8wk	1.389	1.333	0.05556	0.2353	18	18	0.3339	17
7wk vs. 9wk	1.389	1.389	0	0.2425	18	18	0	17
8wk vs. 9wk	1.333	1.389	-0.05556	0.05556	18	18	1.414	17
hiPSC-NSCs
3wk vs. 4wk	0.2917	0.7917	-0.5	0.1474	24	24	4.796	23
3wk vs. 5wk	0.2917	2.125	-1.833	0.2736	24	24	9.475	23
3wk vs. 6wk	0.2917	2.167	-1.875	0.3259	24	24	8.137	23
3wk vs. 7wk	0.2917	2.75	-2.458	0.2691	24	24	12.92	23
3wk vs. 8wk	0.2917	3.458	-3.167	0.3223	24	24	13.9	23
3wk vs. 9wk	0.2917	3.542	-3.25	0.3365	24	24	13.66	23
4wk vs. 5wk	0.7917	2.125	-1.333	0.2457	24	24	7.673	23
4wk vs. 6wk	0.7917	2.167	-1.375	0.2937	24	24	6.62	23
4wk vs. 7wk	0.7917	2.75	-1.958	0.2917	24	24	9.495	23
4wk vs. 8wk	0.7917	3.458	-2.667	0.305	24	24	12.37	23
4wk vs. 9wk	0.7917	3.542	-2.75	0.3311	24	24	11.75	23
5wk vs. 6wk	2.125	2.167	-0.04167	0.229	24	24	0.2573	23
5wk vs. 7wk	2.125	2.75	-0.625	0.2998	24	24	2.948	23
5wk vs. 8wk	2.125	3.458	-1.333	0.2866	24	24	6.58	23
5wk vs. 9wk	2.125	3.542	-1.417	0.3005	24	24	6.668	23
6wk vs. 7wk	2.167	2.75	-0.5833	0.3064	24	24	2.692	23
6wk vs. 8wk	2.167	3.458	-1.292	0.2978	24	24	6.134	23
6wk vs. 9wk	2.167	3.542	-1.375	0.3602	24	24	5.398	23
7wk vs. 8wk	2.75	3.458	-0.7083	0.2657	24	24	3.771	23
7wk vs. 9wk	2.75	3.542	-0.7917	0.2083	24	24	5.374	23
8wk vs. 9wk	3.458	3.542	-0.08333	0.2325	24	24	0.5069	23
