# Supplementary material for: Functional Recovery by Transplantation of Human iPSC-Derived A2B5 Positive Neural Progenitor Cell After Spinal Cord Injury in Mice
Source: Int J Mol Sci. 2025 Sep 13;26(18):8940. doi: 10.3390/ijms26188940 (PMC12469384; doi:10.3390/ijms26188940)
Supplement: Supplementary file 1 [file ijms-26-08940-s001.zip › Supplementary File Table S3_Mixed-effects analysis of 2025-06-20 beam walkinbg (Medi Fb ips).csv]

Compare cell means with others in its row and its column
Number of families	10
Number of comparisons per row family	3
Number of comparisons per column family	21
Alpha	0.05
Tukey's multiple comparisons test	Mean Diff.	95.00% CI of diff.	Below threshold?	Summary	Adjusted P Value
3wk
Medium vs. hFbs	0.1176	-0.6765 to 0.9118	No	ns	0.9230
Medium vs. hiPSC-NSCs	-0.4706	-1.511 to 0.5700	No	ns	0.4889
hFbs vs. hiPSC-NSCs	-0.5556	-1.365 to 0.2536	No	ns	0.2123
4wk
Medium vs. hFbs	0.8235	-1.290 to 2.937	No	ns	0.5841
Medium vs. hiPSC-NSCs	-0.05882	-2.104 to 1.987	No	ns	0.9970
hFbs vs. hiPSC-NSCs	-0.8333	-2.197 to 0.5306	No	ns	0.2862
5wk
Medium vs. hFbs	0.5882	-2.297 to 3.474	No	ns	0.8598
Medium vs. hiPSC-NSCs	-1.647	-4.070 to 0.7761	No	ns	0.2165
hFbs vs. hiPSC-NSCs	-2.222	-4.343 to -0.1015	Yes	*	0.0392
6wk
Medium vs. hFbs	0.5882	-1.836 to 3.013	No	ns	0.8081
Medium vs. hiPSC-NSCs	-3.471	-5.488 to -1.453	Yes	**	0.0011
hFbs vs. hiPSC-NSCs	-3.833	-5.941 to -1.726	Yes	***	0.0006
7wk
Medium vs. hFbs	0.05882	-3.050 to 3.168	No	ns	0.9987
Medium vs. hiPSC-NSCs	-4.294	-6.834 to -1.754	Yes	**	0.0013
hFbs vs. hiPSC-NSCs	-4.111	-6.265 to -1.957	Yes	***	0.0004
8wk
Medium vs. hFbs	0.6471	-3.329 to 4.623	No	ns	0.9079
Medium vs. hiPSC-NSCs	-4.176	-6.960 to -1.393	Yes	**	0.0036
hFbs vs. hiPSC-NSCs	-4.556	-7.072 to -2.039	Yes	***	0.0006
9wk
Medium vs. hFbs	0.2941	-3.387 to 3.975	No	ns	0.9769
Medium vs. hiPSC-NSCs	-4.235	-6.420 to -2.050	Yes	***	0.0004
hFbs vs. hiPSC-NSCs	-4.389	-6.826 to -1.951	Yes	***	0.0007
Medium
3wk vs. 4wk	-1.176	-2.834 to 0.4806	No	ns	0.2679
3wk vs. 5wk	-2.059	-3.932 to -0.1856	Yes	*	0.0265
3wk vs. 6wk	-2.294	-4.084 to -0.5045	Yes	**	0.0080
3wk vs. 7wk	-3.647	-6.281 to -1.014	Yes	**	0.0041
3wk vs. 8wk	-5.235	-9.044 to -1.427	Yes	**	0.0043
3wk vs. 9wk	-5.824	-9.276 to -2.371	Yes	***	0.0006
4wk vs. 5wk	-0.8824	-2.287 to 0.5224	No	ns	0.3944
4wk vs. 6wk	-1.118	-2.863 to 0.6280	No	ns	0.3737
4wk vs. 7wk	-2.471	-4.423 to -0.5186	Yes	**	0.0089
4wk vs. 8wk	-4.059	-7.134 to -0.9835	Yes	**	0.0062
4wk vs. 9wk	-4.647	-7.702 to -1.592	Yes	**	0.0017
5wk vs. 6wk	-0.2353	-1.404 to 0.9333	No	ns	0.9923
5wk vs. 7wk	-1.588	-3.027 to -0.1493	Yes	*	0.0257
5wk vs. 8wk	-3.176	-5.967 to -0.3861	Yes	*	0.0205
5wk vs. 9wk	-3.765	-6.515 to -1.015	Yes	**	0.0045
6wk vs. 7wk	-1.353	-2.730 to 0.02382	No	ns	0.0557
6wk vs. 8wk	-2.941	-5.779 to -0.1033	Yes	*	0.0397
6wk vs. 9wk	-3.529	-6.288 to -0.7706	Yes	**	0.0081
7wk vs. 8wk	-1.588	-4.128 to 0.9513	No	ns	0.3992
7wk vs. 9wk	-2.176	-4.830 to 0.4773	No	ns	0.1481
8wk vs. 9wk	-0.5882	-2.290 to 1.114	No	ns	0.8996
hFbs
3wk vs. 4wk	-0.4444	-1.593 to 0.7036	No	ns	0.8483
3wk vs. 5wk	-1.500	-3.463 to 0.4626	No	ns	0.2049
3wk vs. 6wk	-1.889	-3.691 to -0.08693	Yes	*	0.0366
3wk vs. 7wk	-3.778	-5.613 to -1.943	Yes	****	<0.0001
3wk vs. 8wk	-4.889	-7.278 to -2.500	Yes	****	<0.0001
3wk vs. 9wk	-5.778	-8.365 to -3.190	Yes	****	<0.0001
4wk vs. 5wk	-1.056	-2.612 to 0.5005	No	ns	0.3180
4wk vs. 6wk	-1.444	-3.150 to 0.2613	No	ns	0.1286
4wk vs. 7wk	-3.333	-5.013 to -1.654	Yes	****	<0.0001
4wk vs. 8wk	-4.444	-6.666 to -2.223	Yes	****	<0.0001
4wk vs. 9wk	-5.333	-7.784 to -2.883	Yes	****	<0.0001
5wk vs. 6wk	-0.3889	-1.625 to 0.8477	No	ns	0.9353
5wk vs. 7wk	-2.278	-3.887 to -0.6684	Yes	**	0.0031
5wk vs. 8wk	-3.389	-5.274 to -1.504	Yes	***	0.0002
5wk vs. 9wk	-4.278	-6.251 to -2.305	Yes	****	<0.0001
6wk vs. 7wk	-1.889	-3.118 to -0.6597	Yes	**	0.0014
6wk vs. 8wk	-3.000	-4.764 to -1.236	Yes	***	0.0005
6wk vs. 9wk	-3.889	-5.769 to -2.008	Yes	****	<0.0001
7wk vs. 8wk	-1.111	-2.249 to 0.02643	No	ns	0.0580
7wk vs. 9wk	-2.000	-3.591 to -0.4089	Yes	**	0.0091
8wk vs. 9wk	-0.8889	-1.776 to -0.001390	Yes	*	0.0495
hiPSC-NSCs
3wk vs. 4wk	-0.7083	-1.648 to 0.2318	No	ns	0.2318
3wk vs. 5wk	-2.958	-4.208 to -1.709	Yes	****	<0.0001
3wk vs. 6wk	-4.792	-6.403 to -3.180	Yes	****	<0.0001
3wk vs. 7wk	-6.875	-8.603 to -5.147	Yes	****	<0.0001
3wk vs. 8wk	-8.458	-10.18 to -6.734	Yes	****	<0.0001
3wk vs. 9wk	-9.167	-11.09 to -7.240	Yes	****	<0.0001
4wk vs. 5wk	-2.250	-3.281 to -1.219	Yes	****	<0.0001
4wk vs. 6wk	-4.083	-5.294 to -2.873	Yes	****	<0.0001
4wk vs. 7wk	-6.167	-7.763 to -4.571	Yes	****	<0.0001
4wk vs. 8wk	-7.750	-9.205 to -6.295	Yes	****	<0.0001
4wk vs. 9wk	-8.458	-10.12 to -6.801	Yes	****	<0.0001
5wk vs. 6wk	-1.833	-3.086 to -0.5810	Yes	**	0.0016
5wk vs. 7wk	-3.917	-5.480 to -2.353	Yes	****	<0.0001
5wk vs. 8wk	-5.500	-7.246 to -3.754	Yes	****	<0.0001
5wk vs. 9wk	-6.208	-8.148 to -4.268	Yes	****	<0.0001
6wk vs. 7wk	-2.083	-3.127 to -1.040	Yes	****	<0.0001
6wk vs. 8wk	-3.667	-4.873 to -2.460	Yes	****	<0.0001
6wk vs. 9wk	-4.375	-6.053 to -2.697	Yes	****	<0.0001
7wk vs. 8wk	-1.583	-2.679 to -0.4873	Yes	**	0.0018
7wk vs. 9wk	-2.292	-3.737 to -0.8466	Yes	***	0.0006
8wk vs. 9wk	-0.7083	-1.586 to 0.1697	No	ns	0.1718
Test details	Mean 1	Mean 2	Mean Diff.	SE of diff.	N1	N2	q	DF
3wk
Medium vs. hFbs	0.5882	0.4706	0.1176	0.3078	17	17	0.5406	16.00
Medium vs. hiPSC-NSCs	0.5882	1.059	-0.4706	0.4033	17	17	1.650	16.00
hFbs vs. hiPSC-NSCs	0.4444	1.000	-0.5556	0.3154	18	18	2.491	17.00
4wk
Medium vs. hFbs	1.765	0.9412	0.8235	0.8191	17	17	1.422	16.00
Medium vs. hiPSC-NSCs	1.765	1.824	-0.05882	0.7928	17	17	0.1049	16.00
hFbs vs. hiPSC-NSCs	0.8889	1.722	-0.8333	0.5317	18	18	2.217	17.00
5wk
Medium vs. hFbs	2.647	2.059	0.5882	1.118	17	17	0.7439	16.00
Medium vs. hiPSC-NSCs	2.647	4.294	-1.647	0.9391	17	17	2.480	16.00
hFbs vs. hiPSC-NSCs	1.944	4.167	-2.222	0.8267	18	18	3.802	17.00
6wk
Medium vs. hFbs	2.882	2.294	0.5882	0.9396	17	17	0.8854	16.00
Medium vs. hiPSC-NSCs	2.882	6.353	-3.471	0.7818	17	17	6.278	16.00
hFbs vs. hiPSC-NSCs	2.333	6.167	-3.833	0.8215	18	18	6.599	17.00
7wk
Medium vs. hFbs	4.235	4.176	0.05882	1.205	17	17	0.06904	16.00
Medium vs. hiPSC-NSCs	4.235	8.529	-4.294	0.9843	17	17	6.170	16.00
hFbs vs. hiPSC-NSCs	4.222	8.333	-4.111	0.8397	18	18	6.924	17.00
8wk
Medium vs. hFbs	5.824	5.176	0.6471	1.541	17	17	0.5938	16.00
Medium vs. hiPSC-NSCs	5.824	10.00	-4.176	1.079	17	17	5.476	16.00
hFbs vs. hiPSC-NSCs	5.333	9.889	-4.556	0.9809	18	18	6.568	17.00
9wk
Medium vs. hFbs	6.412	6.118	0.2941	1.427	17	17	0.2916	16.00
Medium vs. hiPSC-NSCs	6.412	10.65	-4.235	0.8468	17	17	7.073	16.00
hFbs vs. hiPSC-NSCs	6.222	10.61	-4.389	0.9502	18	18	6.532	17.00
Medium
3wk vs. 4wk	0.5882	1.765	-1.176	0.4943	17	17	3.366	16.00
3wk vs. 5wk	0.5882	2.647	-2.059	0.5588	17	17	5.210	16.00
3wk vs. 6wk	0.5882	2.882	-2.294	0.5339	17	17	6.077	16.00
3wk vs. 7wk	0.5882	4.235	-3.647	0.7856	17	17	6.565	16.00
3wk vs. 8wk	0.5882	5.824	-5.235	1.136	17	17	6.517	16.00
3wk vs. 9wk	0.5882	6.412	-5.824	1.030	17	17	7.997	16.00
4wk vs. 5wk	1.765	2.647	-0.8824	0.4191	17	17	2.978	16.00
4wk vs. 6wk	1.765	2.882	-1.118	0.5208	17	17	3.035	16.00
4wk vs. 7wk	1.765	4.235	-2.471	0.5823	17	17	6.000	16.00
4wk vs. 8wk	1.765	5.824	-4.059	0.9174	17	17	6.257	16.00
4wk vs. 9wk	1.765	6.412	-4.647	0.9113	17	17	7.212	16.00
5wk vs. 6wk	2.647	2.882	-0.2353	0.3486	17	17	0.9545	16.00
5wk vs. 7wk	2.647	4.235	-1.588	0.4293	17	17	5.233	16.00
5wk vs. 8wk	2.647	5.824	-3.176	0.8324	17	17	5.397	16.00
5wk vs. 9wk	2.647	6.412	-3.765	0.8204	17	17	6.490	16.00
6wk vs. 7wk	2.882	4.235	-1.353	0.4107	17	17	4.659	16.00
6wk vs. 8wk	2.882	5.824	-2.941	0.8466	17	17	4.913	16.00
6wk vs. 9wk	2.882	6.412	-3.529	0.8230	17	17	6.065	16.00
7wk vs. 8wk	4.235	5.824	-1.588	0.7576	17	17	2.965	16.00
7wk vs. 9wk	4.235	6.412	-2.176	0.7917	17	17	3.888	16.00
8wk vs. 9wk	5.824	6.412	-0.5882	0.5077	17	17	1.638	16.00
hFbs
3wk vs. 4wk	0.4444	0.8889	-0.4444	0.3451	18	18	1.821	17.00
3wk vs. 5wk	0.4444	1.944	-1.500	0.5899	18	18	3.596	17.00
3wk vs. 6wk	0.4444	2.333	-1.889	0.5417	18	18	4.932	17.00
3wk vs. 7wk	0.4444	4.222	-3.778	0.5516	18	18	9.685	17.00
3wk vs. 8wk	0.4444	5.333	-4.889	0.7181	18	18	9.629	17.00
3wk vs. 9wk	0.4444	6.222	-5.778	0.7778	18	18	10.51	17.00
4wk vs. 5wk	0.8889	1.944	-1.056	0.4677	18	18	3.192	17.00
4wk vs. 6wk	0.8889	2.333	-1.444	0.5127	18	18	3.984	17.00
4wk vs. 7wk	0.8889	4.222	-3.333	0.5049	18	18	9.337	17.00
4wk vs. 8wk	0.8889	5.333	-4.444	0.6678	18	18	9.413	17.00
4wk vs. 9wk	0.8889	6.222	-5.333	0.7365	18	18	10.24	17.00
5wk vs. 6wk	1.944	2.333	-0.3889	0.3717	18	18	1.480	17.00
5wk vs. 7wk	1.944	4.222	-2.278	0.4838	18	18	6.659	17.00
5wk vs. 8wk	1.944	5.333	-3.389	0.5667	18	18	8.457	17.00
5wk vs. 9wk	1.944	6.222	-4.278	0.5930	18	18	10.20	17.00
6wk vs. 7wk	2.333	4.222	-1.889	0.3695	18	18	7.230	17.00
6wk vs. 8wk	2.333	5.333	-3.000	0.5301	18	18	8.003	17.00
6wk vs. 9wk	2.333	6.222	-3.889	0.5653	18	18	9.729	17.00
7wk vs. 8wk	4.222	5.333	-1.111	0.3419	18	18	4.595	17.00
7wk vs. 9wk	4.222	6.222	-2.000	0.4783	18	18	5.914	17.00
8wk vs. 9wk	5.333	6.222	-0.8889	0.2668	18	18	4.712	17.00
hiPSC-NSCs
3wk vs. 4wk	0.7500	1.458	-0.7083	0.2917	24	24	3.435	23.00
3wk vs. 5wk	0.7500	3.708	-2.958	0.3877	24	24	10.79	23.00
3wk vs. 6wk	0.7500	5.542	-4.792	0.4999	24	24	13.55	23.00
3wk vs. 7wk	0.7500	7.625	-6.875	0.5361	24	24	18.14	23.00
3wk vs. 8wk	0.7500	9.208	-8.458	0.5349	24	24	22.36	23.00
3wk vs. 9wk	0.7500	9.917	-9.167	0.5979	24	24	21.68	23.00
4wk vs. 5wk	1.458	3.708	-2.250	0.3199	24	24	9.946	23.00
4wk vs. 6wk	1.458	5.542	-4.083	0.3755	24	24	15.38	23.00
4wk vs. 7wk	1.458	7.625	-6.167	0.4951	24	24	17.61	23.00
4wk vs. 8wk	1.458	9.208	-7.750	0.4514	24	24	24.28	23.00
4wk vs. 9wk	1.458	9.917	-8.458	0.5142	24	24	23.26	23.00
5wk vs. 6wk	3.708	5.542	-1.833	0.3885	24	24	6.673	23.00
5wk vs. 7wk	3.708	7.625	-3.917	0.4850	24	24	11.42	23.00
5wk vs. 8wk	3.708	9.208	-5.500	0.5417	24	24	14.36	23.00
5wk vs. 9wk	3.708	9.917	-6.208	0.6019	24	24	14.59	23.00
6wk vs. 7wk	5.542	7.625	-2.083	0.3237	24	24	9.102	23.00
6wk vs. 8wk	5.542	9.208	-3.667	0.3743	24	24	13.85	23.00
6wk vs. 9wk	5.542	9.917	-4.375	0.5206	24	24	11.88	23.00
7wk vs. 8wk	7.625	9.208	-1.583	0.3401	24	24	6.585	23.00
7wk vs. 9wk	7.625	9.917	-2.292	0.4483	24	24	7.229	23.00
8wk vs. 9wk	9.208	9.917	-0.7083	0.2724	24	24	3.677	23.00
